# Supplementary material for: Creatinine-to-Cystatin C Ratio Combined with FIB-4 and ELF for Noninvasive Fibrosis Assessment in MASLD
Source: Int J Mol Sci. 2025 Sep 30;26(19):9560. doi: 10.3390/ijms26199560 (PMC12524340; doi:10.3390/ijms26199560)
Supplement: Supplementary file 1 [file ijms-26-09560-s001.zip]

Archive with 1 entries (1 files):
- ijms-3858228-supplementary.pdf
